# Supplementary material for: Dual roles of HK3 in regulating the network between tumor cells and tumor-associated macrophages in neuroblastoma
Source: Cancer Immunol Immunother. 2024 May 7;73(7):122. doi: 10.1007/s00262-024-03702-9 (PMC11076449; doi:10.1007/s00262-024-03702-9)
Supplement: Supplementary file 1 — Supplementary Figure 1. Overexpression of HK3 indicated a poor prognosis in neuroblastoma patients and the landscape of immune infiltration in NB. (A-C) Kaplan-Meier curves for eventfree survival probability in NRC-283(2888485) HK3(A), Kaplan-Meier curves for progressionfree survival probability in Kocak-476(ukv A24) HK3(B), Kaplan-Meier curves for relapsefree survival probability in Vesteeg-88 (205936-s-at) data set. (D) The landscape of immune infiltration in NB. (E) Kaplan-Meier curves for eventfree survival probability in NRC-283(2888485) HK3. (E) Kaplan-Meier survival analysis identified M2 macrophage as a stable unfavorable prognostic factor in TARGET NB cohorts. (F) The correlation between HK3 and M2 macrophage in the TARGET database (r = 0.31) Supplementary file1 (CSV 1451 KB) [file 262_2024_3702_MOESM1_ESM.csv]

gene_name	HK3_L_1_count	HK3_L_2_count	HK3_L_3_count	NC_1_count	NC_2_count	NC_3_count
	0	0	0	0	0	0
LINC00681	0	0	0	0	0	0
	3	1	2	11	0	6
TBX4	2	7	4	9	14	13
	0	0	0	0	0	0
	0	0	0	0	0	0
	0	0	0	1	0	0
LINC01586	0	3	1	0	0	2
	3	2	4	2	3	4
	0	0	0	0	3	0
	0	0	0	0	0	0
	0	0	0	0	0	0
	0	0	0	0	0	0
	0	0	0	0	1	0
RNU4-32P	0	0	0	0	0	0
	0	0	0	0	0	0
SNORD23	0	0	0	0	0	0
H2BC4	3	7	7	9	8	9
VDAC1P7	0	0	0	0	0	0
	0	0	0	0	0	0
RBM22P12	0	0	0	0	0	0
ZFP69B	196.71	193	197	166	180	186
RPL4P7	2	0	0	0	0	0
IL10RB-DT	35.64	37.5	30.71	59.85	52.84	33.65
	0	0	0	0	0	0
	1	6	0	0	1	5
	0	11.56	0	0	8.21	0
	11.66	4.33	11.24	5.02	3.98	2.68
RBM12B	1091.73	978.88	955.39	977.11	975.21	920.94
TP53I3	452	426	383	917	923	1056
PYGO1	407	456	457.1	453	460	496
MIR4257	0	0	0	0	0	0
MIR4289	0	0	0	0	0	0
	0	0	0	0	0	0
MLH1	1846	1536.22	1456.86	1198	1355	1287
	0	0	0	0	0	0
MORF4L2P1	0	0	0	0	0	1
	0	0	0	0	0	0
MTND5P5	0	0	0	0	0	0
PRUNE2	0	3	4	0	0	0
MIR6739	0	0	0	0	0	0
DUX4L10	0	0	0	0	0	0
	0	0	0	0	0	0
RNU6-526P	0	0	0	0	0	0
TMEM141	297.95	347	263	589.92	642.81	585.51
CYP2G1P	0	0	2	0	0	0
	0	1	0	0	0	0
LINC00891	0	0	0	0	0	0
ERLIN1	1272	953	1026	1365	1376	1365
NLRP8	0	0	0	0	0	0
	0	0	0	0	0	0
CYLC1	0	0	0	0	0	0
YBEY	326	246	248	239	266	268
RNU6-1134P	0	0	0	0	0	0
RNU6-580P	0	0	0	0	0	0
FLRT1	5.23	10.44	4.21	13.66	14.76	15
	0	0	0	0	0	0
	0	0	0	0	0	0
	0	0	0	1	0	2
ERVH48-1	7	2	3	2	5	4
SDR16C6P	0	0	0	0	0	0
KCNF1	2	1	1	3	3	0
TCF19	558	422	457	365	366	342
GGACT	57	24.05	32.09	62.86	88.1	75.21
TNFRSF1B	34	35	35	135	172	179
TMEM41B	788.5	697.95	717.18	701	706.88	627.54
RN7SKP23	10	3	7	3	10	8
EPC2	719	683	696	492	571	455
	2	4	5	6	2	5
ABRAXAS1	193.78	147.48	154.08	373.96	378.28	393.75
	0	0	0	0	0	0
	0	0	0	0	0	0
LINC00552	4	5	7	5	5	5
RPL32P9	0	2	0	0	0	0
DSN1	668	567	529	450	452	422
LRWD1	438	551	415	593	540.98	679
	0	1	0	0	1	0
	0	0	0	0	0	0
RNU6-824P	0	0	0	0	0	0
	0	0	0	0	0	0
RNVU1-33	0	0	0	0	0	0
Y_RNA	0	0	0	0	0	0
SNORD115-33	0	0	0	0	0	0
	3	3	3	4	5.01	5.31
	0	0	0	0	0	0
TMEM14B	841	789	691	1007	1224.91	1083
	25.94	19.55	23.57	27.89	42.65	64.5
	0	0	0	0	0	0
MIR2392	0	0	0	0	0	0
OR56B4	0	3	0	0	0	0
	4.01	6.04	4.1	0	0	0
MIR4428	0	0	0	0	0	0
TBC1D10C	4	11	15	16	31	35
	9.26	0	3.87	7.67	4.88	14.29
	0	0	0	0	0	0
LRRC24	11.3	11.85	8.29	17.54	13.88	30.32
	0	0	0	0	0	0
RASSF10	0	0	0	6	3	2
	0	0	0	0	0	2
	1.67	3.56	1.84	1.73	0	0
C8orf33	1409.61	1126.81	1183.11	1287.18	1222.16	1222
TCAF2	4	5.66	1.68	0.85	41.6	17.48
	0	0	0	0	0	0
MTND6P15	0	0	0	0	0	0
	0	0	0	0	0	0
ZSWIM3	142	183	115	152	98	114
RPF1	940	923	791	907	964	955
LGSN	1	3	2	0	1	0
OVOL1-AS1	0	0	0	0	0	0
	0.5	4.86	1.19	10.19	8.74	3.84
MIR1224	0	0	0	0	0	0
KRT18P32	0	0	0	0	0	0
FKBP1C	0	0	0	1.06	0	0
	0	0	0	0	0	0
	0	0	0	0	0	0
MFN1P1	0	0	2	0	3	0
MOGAT3	0	0	0	0	1	0
MTCO3P18	0	0	0	0	0	0
ODF2	2612	2190	2182	1612	1680	1608
ARL6IP1	7457	6363.75	6850.14	5807.68	6088.64	5775
GPR27	184	114	113	82	71	71
KHNYN	1246.63	1087.21	1104.49	1276.71	1171.63	1260.01
PSMB10	88.36	107.1	54.95	160.23	194.51	231.52
PLEKHG1	2	6	3	5	3	4
COL6A6	33	25	34	102	106	96
NFIC	1325	1286	1146	1586	1563	1640
	2	1	0	0	0	0
	0	0	0	0	0	0
XIAP	1154.11	883.01	961	1167.93	1023.22	1160.54
NIPAL4	96	70	61	73	58	79
TRAF6	605	529.12	555	383	367	344.12
PLET1	0	0	0	0	0	2
SRRD	616.45	352.27	474.47	401.81	400.48	473.37
	0	0	0	0	0	0
PIK3IP1	83	82	84	126	128	167
ADGRG5	0	0	2	0	1	0
MIR3670-3	0	0	0	0	0	0
ADCY6	2286.31	1880	1980	2395	2712.41	2546.73
HMGN2P40	0	2	0	0	1	0
LINC02178	0	0	0	0	0	0
	0	0	0	1	0	0
C12orf57	1033.16	1010.46	1000.77	929.98	1002.54	1090.88
	0	0	0	0	0	0
HSPE1P25	0	0	0	0	0	0
TAFA1	0	0	0	0	0	0
GAPDHP33	0	0	2	6	4	3
	0	0	0	0	0	0
FGF12-AS2	0	0	0	0	0	0
FEM1AP4	0	0	0	0	0	0
PDGFA	76	64	66	210	199	247
H2AB2	0	0	0	0	1	0
ADAT1	2464	1968	2038	2599.67	2381	2391.78
ATF1	344	293	333	289	331	345
HS6ST1P1	0	0	0	0	0	0
SSBP1	2607	2070	2260	2494	2447	2618
	0	0	0	0	0	0
	0	0	0	0	0	0
	0	0	0	1	3.99	3.48
CDCA3	463.2	375.7	451.13	295.05	379.88	373
NNMT	14	5	5	19	20	14
LINC00659	0	0	2	0	0	0
	0	0	0	0	0	2
	0	0	0	0	0	0
GPALPP1	860.99	688	704	740	729	716.87
LINC01687	0	0	0	0	1	0
LINC02511	0	0	0	0	0	2
Y_RNA	0	0	0	0	0	0
RPL35AP10	0	0	0	0	0	0
ADAM7-AS1	0	0	0	0	0	0
LNP1	152	135	131	131	122	117
	132	95	78	29	39	40
RANBP9	1439.47	1113.47	1187.2	1612	1671	1551.03
BTF3-DT	30	20	19	11	9	18
	0	0	0	0	0	0
	16.68	5.38	24.18	30.62	40.77	50.24
MIR99B	0	0	0	0	0	0
MIR521-2	0	0	0	0	0	0
LINC02213	0	0	0	0	0	0
MIR548C	0	0	0	0	0	0
MIR217	0	0	0	0	0	0
MIR25	0	0	0	0	0	0
NHS	53	50	58	223	208	233
RUBCNL	1	3	1	3	2	9
PGBD4P8	0	0	0	0	0	0
	0	0	0	0	0	0
	0	0	0	0	0	0
PDLIM7-AS1	0	0	0	0	0	0
MTRF1LP2	0	0	0	0	0	0
CHPF	578	722	371	1323	1533.98	1783
	2	1	0	0	0	0
DUX4L2	0	0	0	0	0	0
CLCA3P	0	0	0	0	0	0
RPL35P6	0	2	0	6	0	0
RPL10AP1	0	0	0	0	0	1
LINC00709	0	0	0	0	0	0
	0.31	0	0	0	0	2.77
RNU6-90P	0	0	0	0	0	0
SCRN3	935.92	814.09	846.39	911.03	935.9	986
FAM193B-DT	8	1	2	1	2	1
COL6A4P1	0	0	0	0	0	0
	0	0	0	0	0	0
USP21P2	0	0	0	0	0	0
	0	0	0	0	0	0
LRTM2	0	1	0	0	0	0
	0	0	0	0	2.97	1.27
	0	0	0	0	0	0
INTS5	522.93	522.94	432	508	600	680.51
RAC2	77	72	45.5	346	398	398
LIF	1232	1181	1053	1927	2106	2190
NDNF-AS1	0	0	0	0	0	0
YWHAG	13912	11431	11279	13650	13878	13887
C22orf23	11.11	2.15	1	12.53	19.54	20.69
NOC4L	125	150	108	121	192	159
FOCAD	1273	1111	1066	1470	1403	1365
SLPI	0	0	0	0	0	0
SNX18P25	28.57	27.7	16.92	34.2	33.25	37.7
CLUL1	5	4	0	0	1	1
	0	0	0	0	0	0
IMMP1LP2	0	0	0	0	0	0
HLA-V	0	0	0	0	0	0
PDIA5	223.22	162	189	252.09	278	303
	0	0	0	0	0	0
	1	2	3	1	2.01	2
MAP4K1	14	1	26	11.28	22	17
HIGD1B	1	0	0	0	1	0
	0	0	0	0	0	0
ALDH3A1	10	11	3	27	30	32
MTND4P1	0	0	0	0	0	0
	0	0	0	0	0	0
TNFAIP2	609	593	557	948	1023	1084
	0	0	0	0	0	0
NR2C1	583	577	498	536	654	646
MGC15885	0	0	0	1	0	0
DRAIC	5	3	13.51	18	8	9
LINC01877	0	0	0	0	0	0
	0	0	0	0	0	0
	39	29	25	10	19	8
	0	0	0	0	0	0
EHBP1L1	1288	1237	1129	2320	2340	2330
SNURFL	0	0	0	0	0	0
ESR2	23.44	16	32.58	13	13	21
IL17REL	5	2	3	3	7	20
BACH2	632	527	608	308	349	315.61
GRM6	2	5.52	4	7.1	4	4
DEGS1	1879	1370	1528	2099	2099	1990
	3.49	0	3.24	3.43	5	0
SET	8639	6848.99	7313	5776	6291	5698.99
ATP6V1A	1410	1228.04	1335	1608	1556	1530
CFAP91	236.68	289	303	217	286	271.75
BOC	244.72	231.67	199.14	161.17	206.52	206.15
KCNMB1	15	9	4	4.08	3	8.06
	0	0	0	0	0	0
	1	1	6	0	1	1
	0	0	0	4	6.25	0
FGF18	0	1	3	0	0	0
	0	0	0	0	0	0
JUN	407	414	304	1052	1025	1160
ADGRF4	5	2	8	14	21	10
OMA1	143	141	119	205	189	212
ALDH18A1	2188	1765	1927	2096	2190	2137
TACSTD2	0	0	0	0	1	0
	6	4	3	0	3	1
	19	15	14	1	7	1
	0	0	0	0	0	0
	0	0	1	0	0	0
	0	0	0	0	0	0
	4.81	0	0	8.43	12.66	0
	0	0	1	0	0	0
SLC6A16	0	2	3	17	35	27
ZNF212	414	370	345	371	424	363
NFXL1	425	462	417.96	601	728	729
ATP2C1	2626	2290	2175.68	2822	2867.73	2674.67
	0	0	0	0	0	0
	0	0	0	0	0	0
MRGPRX3	0	0	0	0	4.23	4
MIR6852	0	0	0	0	0	0
	0	0	0	0	0	0
	0	0	0	0	0	0
GLRX	261	205	290	404	409	322
ERMP1	303	247	291.02	528	545.02	477
IL5	2	7	1	0	0	0
TPPP3	109	103	106	200	183	219
	0	0	0	0	0	0
IGHV7-34-1	0	0	0	0	0	0
NAP1L4P2	0	0	0	0	0	0
COL24A1	1	1	0	4	6	4
PYROXD2	49	64.94	52.96	161.57	182.95	164.98
ZNHIT6	640	583	620	788	863	847
	0	0	0	0	0	0
TNNI1	2	0	0	1	0	0
	0	0	0	0	0	0
	0	0	1	0	0	0
MCPH1-AS1	58	43.95	30	52	56	49
	10.55	17	19.45	11	11.23	13.21
	0	0	0	0	0	0
DEFB133	0	0	0	0	0	0
	0	0	0	1	1	0
UHRF1	1693.45	1676.22	1383.91	1092	1146.47	1142.49
FAM166B	1	0	1	0	3	1
RPS14	17521	14659	15064.99	11628	13439	12522
PCNAP4	0	0	0	0	0	0
SPA17	407	280.32	273.22	334.02	357.49	331.52
	0	3.88	0	0	1.92	3.73
ZNF358	297.25	314.16	261.66	377.41	360.66	378
MYLKP1	0	1	0	8	1	1
RNA5SP263	0	0	0	0	0	0
	0	0	1	4	12	1
	0	0	0	0	0	0
	4	0	4	3	4.31	7.38
AACSP1	0	0	2	0	0	0
	0	0	0	0	0	0
	0	0	0	0	0	0
H4-16	14	18	14.04	27	12	13
	0	0	0	0	0	0
CYP4F60P	0	0	0	0	0	0
	0	0	0	0	0	1.05
EBNA1BP2	2538	2031	2039	1886	2009	2035
LINC00210	0	0	7	0	0	0
STEAP2	180	179.14	202	758	697.65	760.42
	0	0	0	0	0	0
HMGB3P11	0	0	0	0	0	0
RNU4-16P	0	0	0	0	0	0
RNU6-740P	0	0	0	0	0	0
Y_RNA	0	0	0	0	0	0
RN7SKP124	0	1	0	0	1	0
RNU4-42P	0	0	0	0	0	0
RNU4-28P	0	0	0	0	0	0
	0	0	0	0	0	2
KPNB1	14721.84	12160.23	12681.82	11243.05	11703.57	11627.86
SLITRK1	0	0	0	0	0	0
KIAA1191	2963.75	2214	2480.19	2806.94	2768.64	3022
LINC02584	0	0	0	0	0	0
ANO1	0	1	0	0	0	0
Y_RNA	0	0	0	0	0	0
DEFA3	0	0	0	0	0	0
RASA2-IT1	0	0	0	0	0	0
MIR4475	0	0	0	0	0	0
	0	0	0	0	0	0
DGLUCY	525	494	476	427	516	509
PTMAP3	0	0	0	0	0	0
RBMY2XP	0	0	0	0	0	0
CDRT15P2	0	0	0	0	0	0
	0	0	0	0	0	0
	0	0	0	0	0	0
	0	0	0	0	0	0
	0	0	0	0	0	0
JAK1	4956	4256	4263	3783	3998	3857
GPR107	3448	2787	2857	4955	4998	4871
CDK17	446	332	432	595	536	541
	0	0	0	0	0	0
	0	0	0	0	0	0
	0	0	0	0	0	0
MRPL15P1	0	0	0	0	0	0
GALNT8	2.03	0	0	0	0	1.01
GZMB	0	0	0	0	0	0
RPL12P32	4	2	0	0	0	0
RPS3AP40	0	0	0	0	0	0
	0	3	2	2	0	0
GTF2A1L	4.18	3.58	11.65	17.13	12.51	36.43
USP6NL-AS1	0	0	0	0	0	0
	0	0	0	0	0	0
ATE1-AS1	33.69	38	31	18	22	31
	0	0	0	0	0	0
LGALS17A	0	0	0	0	0	0
RNVU1-27	0	0	0	0	0	0
USP9YP6	0	0	0	0	0	0
RPL7AP42	0	0	0	0	0	0
MTND5P7	0	0	0	0	0	0
	0	0	0	0	1.05	0
	0	0	0	0	0	0
	0	0	0	0	0	0
ADAMTS7P4	0	0	0	6.01	0	0
MEIS2	6038.24	5589.17	5368.64	4446.09	4575.26	4465.07
RAPGEF5	1220	962	1087	744	712	762
LINC01783	1	1	5	5	3	0
	0	0	0	0	0	0
	0	0	0	0	0	0
LINC00957	15	22	13	22.07	12	11
CNOT7P2	0	0	0	0	0	0
	0	0	0	0	0	0
IGHVIII-26-1	0	0	0	0	0	0
MITF	111	116	102	258	277	201
	0	0	0	0	0	0
DOCK9-AS1	0	0	0	0	0	0
CNPY1	0	0	0	0	0	0
	0	0	0	0	0	0
SNORD98	0	0	0	0	0	0
LINC00431	0	0.95	0	0	0	0
OR4H6P	0	0	0	0	0	0
H3P28	0	0	0	0	0	0
PAIP2	2017.06	1795	1797	1843	1885	1938
PRM1	0	0	0	0	0	0
LINC01561	32	36	33	23	28	34
ATG5	406	325	417	546	594	625
SEC23IP	1744.27	1547	1634	2083	2081	2056
	0	0	0	0	0	0
LINC02906	0	0	0	0	0	0
MIR219B	0	0	0	0	0	0
	0	0	0	0	0	0
BHLHB9	431.3	417.95	365.74	338.7	329.17	317.4
TAF9	1195.51	1240.15	1272.3	1356.67	1431.26	1428.84
HMGB3P4	5	3	1	0	0	1
	2	0	1	3	1	0
ZFX-AS1	0	0	0	0	0	0
CCDC15-DT	20.34	25	21	44	33	41
	0	0	0	0	1	0
TXNL1	1509	1285.28	1343	1614.09	1596	1563.16
	0	0	0	0	0	0
	0	0	0	0	0	0
	0	0	0	0	0	0
	0	0	0	0	0	0
LINC01503	13	2	4	9	10	11
PDE4D	142	148	158	287	252	260
PAQR9	6	10.23	26	6	26	8.48
SMIM31	0	0	0	0	0	0
	0	0	0	0	0	0
GOLGA5P1	0	0	0	0	0	0
SH3TC2-DT	0	1	0	0	2	0
RASL12	2	6	0	1	1	0
GLB1L2	409.97	309.91	329	225	216	198.04
BTG3	521	415.99	530	635	651	534
LRRC43	0	0	4	7	10	18
	33.88	23.24	63.19	18.62	30.68	22.99
	0	0	0	0	0	0
	89	92	98	25	14	14
SRD5A2	0	1	3	0	2	0
Metazoa_SRP	0	0	0	0	0	0
RYR3	44	38	61	75.48	70	93.84
COL11A2	42	38	30	61	34	40
TRIM51	0	0	0	0	0	0
PCDHB13	56.44	50.11	49.39	40.75	29.26	35.81
OR2AE1	0	0	0	0	0	0
CTAG1B	0	0	0	0	0	0
COA3	484.64	499.53	443.13	468.9	531.17	553.13
TFF2	0	0	0	0	0	0
	0	1	1	1	0	2
	0	2	1	0	5	0
B3GALNT1	0	2	0	2	0	1
CYCSP8	0	0	0	0	0	0
OR10AH1P	0	0	0	0	0	0
	3	1	2	0	0	0
	0	4	4	0	2	4
	0	0	0	0	0	0
MAGEC1	596	449	502	683	651	644
	0	0	0	0	0	0
	0	0	2.17	0	2	0
	1	2.1	0	3	7	1
RN7SKP298	0	0	0	0	0	0
RNA5SP418	0	0	0	0	0	0
RNU6-138P	0	0	0	0	0	0
RPL35AP29	0	0	0	0	0	0
RNA5SP446	0	0	0	0	0	0
RNA5SP518	0	0	0	0	0	0
RNU7-8P	0	0	0	0	0	0
LINC00477	0	0	0	0	0	2
CTTNBP2NL	974	819	862	1064	1169	1155
TPO	2	1	1	0	2	4
LARGE1	219.22	200	157.38	337	316.42	291
ST6GALNAC4P1	0	0	0	1	0	0
	0	0	0	0	0	0
EBPL	395	322	338	410	325.52	351
OR52H2P	0	0	0	0	0	0
	0	0	0	0	0	0
LINC00616	0	0	0	0	0	0
CNFN	1	7	4	1	14	7
ZNRF4	0	0	0	0	0	0
	4	7	1	4	11	15
SPATA19	0	0	0	0	0	0
	8	16	17	28	45	27
NCBP1	1996	1801	1857.67	1587	1649	1620
	9.01	8	8.82	2	1	1
	0	0	0	0	0	0
MIR1231	0	0	0	0	0	0
	0	0.84	0	1	0	0
GTF2H5	571	446	475	546.34	596.11	646
MEIOB	2.85	6	9	2.03	3	11
	0	0	0	0	0	0
	5.94	2.93	0	3.8	0	5.78
	0	0	0	0	0	1
VPS13B-DT	3	19	6	8	4	6
TRBV12-1	0	0	0	0	0	0
LINC02814	1	1	1	0	0	0
CARHSP1-DT	0	0	0	0	0	0
	0	0	0	0	0	0
	0	0	0	0	0	0
GAPT	0	0	0	0	0	0
	1	0	1	0	2	1
RHCG	0	0	2	3	3	3
POLG	965.22	959.27	786.5	779.86	900.1	838.04
RLBP1	0	0	0	0	0	0
MTND2P2	0	0	0	0	0	0
GPAT2	0	8	1	0	1	0
MIR6835	0	0	0	0	0	0
HEYL	0	0	0	0	0	0
RPS15AP15	0	0	0	0	0	0
PABPC4	4199.98	3639.56	3608.14	3217	3242.92	3082
PIGBOS1	126.9	122.81	83	117.58	164.56	161.4
MRPS21P3	0	0	0	0	0	0
	0	0	0	0	0	0
ELOCP11	0	0	0	0	0	0
	0	0	0	0	0	0
RN7SL126P	0	0	0	0	0	0
	0	0	0	0	0	0
	6	10	12	5	16	17
PPP4R3B	1521.75	1412	1392.22	1845	1859.48	1813
	8	2	3	16	11	6
LINC02065	0	0	0	0	0	0
	0	0	0	0	0	0
	0	0	0.91	0	0	0
TRIM60P15	0	0	0	0	0	0
EMC3-AS1	0	0	0	0	0	0
BCS1L	551	447	433	442	457	452
SLC2A10	249	229	171	609	510	530
CTPS2	769	604	599	541	576	564
TPT1P13	0	0	0	0	0	0
	0	1.01	0	0	0	0
RN7SL847P	0	0	0	0	0	0
GAS2	46	29	59.05	27	38.15	36.04
AHR	1	0	0	1	1	0
RN7SL750P	0	0	0	0	0	0
RN7SL667P	0	0	0	0	0	0
MRGPRX5P	0	0	0	0	0	0
HCFC2P1	0	0	0	0	0	0
SMIM8	149	181	176	166	178	178
KLHDC10	1612	1225	1406	1800	1847	1689
GTDC1	487.22	397.07	427.82	281	319.01	305.16
SSBP3P1	0	0	0	0	0	0
SERPINB8	179	129	150	212	277	265
MAP2K7	272	341.1	274	280	301	348
OCSTAMP	0	0	0	0	0	0
ABHD16A	375	415	390	456	450	429
	4.19	8.24	0	0	5.82	2
	106	66	66	67	69	51
BCL7C	200	213	179	250	294	352
PRPF8	14040.02	11740	11974	10028	10291	10127
HAUS5	283	307	298	226	238	215
	0	1	0	0	0	0
LINC01961	0	0	0	0	0	0
	7	6	3	3	0	1
	0	0	0	0	0	0
CBX1P5	0	0	0	0	0	0
RNU6-948P	0	0	0	0	0	0
	210.68	108.57	157.62	165.39	157.34	194.28
BZW2	2110	1626	1741	1668	1672	1640
BMS1P19	0	0	0	0	0	0
	4	1	0	1	1	0
	0	0	0	0	0	0
	17	22	25	20	14	8
	1	2.01	6.13	3.97	3	6
RSL24D1P4	1	0	0	1	0	0
CFL2	1103	840	942	1153	1185	1094
LGR4-AS1	1	0	0	0	1	0
PIP4K2C	1003	867	833	1237	1215	1258
RPL7P39	0	2	0	0	0	0
	0	0	0	0	0	0
	2	1	2	1	0	0
TAS2R6P	7	10	14	8	2	1
	0	0	0	0	0	0
IGKV2OR2-2	0	0	0	0	0	0
LRRC37A2	833.07	792.83	735.79	580.98	677.17	563.68
	0	0	0	0	0	0
NME4	1553.12	1388.29	1423.15	2185.74	2633.08	2842.36
ELOCP16	0	0	0	0	0	0
TP53TG3GP	0	0	0	0	0	0
CDK8P2	0	0	0	0	0	0
	0	0	0	0	0	0
	0	0	0	0	0	0
TEX38	3	1	1	1	0	0
	0	0	0	0	0	0
STRN4	1100	1287	984.03	1369	1332	1583
LAMB3	158	189	131	671	602	734
MNX1-AS1	0	0	0	0	0	0
HSPA12A	1113	986	949	1135	1142	1186
	0	0	0	0	0	0
RAET1K	0	0	0	0	0	1.5
	0	0	0	0	0	0
PELI1	896	684	786	841	876	870
	0	0	0	0	0	0
RN7SL267P	0	0	0	0	0	0
	0	0	0	1	0	0
RNU6ATAC3P	0	0	0	0	0	0
GRIK2	507	516	458	282	306	364.04
CEP70	241	248	278	453	445	413
CD47	1573	1342	1444	2125.39	2227	2261
IGHVIII-44	0	1	0	0	0	0
CLEC19A	0	0	0	0	0	0
U6	0	0	0	0	0	0
LINC01283	0	0	0	0	0	0
	0	0	0	0	1	3
SCIMP	2.04	7	6	0	9.02	1
	0	0	0	0	0	0
PCIF1	565	636	488	523	514	503
LINC01701	0	0	0	0	0	0
	0	0	0	0	0	0
	0	0	0	0	0	0
MTND3P8	0	0	0	0	0	0
PCNPP1	2	5	6	1	2	0
C10orf88	320	281	310	325	335	385
TAB2	1586	1498	1465	2123	2278	2230
	1	0	0	0	0	0
RNVU1-17	0	0	0	0	0	0
RNU6-225P	0	0	0	0	0	0
Y_RNA	0	0	0	0	0	0
RNA5SP64	0	0	0	0	0	0
RNVU1-1	0	0	0	0	0	0
RNU6-306P	0	0	0	0	0	0
RNU6-1222P	0	0	0	0	0	0
SNORA22C	0	0	0	0	0	0
	0	0	0	0	2	0
	0	0	0	0	0	0
SIRT5	436.42	396.7	402.84	361.06	352.99	338
OBSCN	1113.59	1507.76	1182.34	1552.31	1509	1586.11
TSEN2	417	349.36	353	350	345	348
LINC02208	0	0	0	0	0	0
	0	0	0	0	0	0
	0	1	0	1.15	0	0
	0	0	2	1	5	1
FAM245B	0	0	1	0	0	0
TERF1	657	654	674.95	692	760	746
ST3GAL4	412	327	296	556	618	586
OTULINL	529	438	506	379	332	354.35
SLC25A3	5214.04	4146.9	4245	4015	4152.07	4001.31
	0	0	0	0	0	0
HNRNPA1P40	0	1.66	3.99	0	0	1
TWF1P2	0	0	0	0	0	0
PSME2P6	0	0	0	0	0	0
	0	0	0	0	0	0
TNFRSF14-AS1	0	0	0	0	0	2
SPATA13	23	18.91	25.36	15.78	18.36	15.62
MAFK	75	78.92	39.68	126	108	140.91
KRTAP4-5	0	0	0	0	0	0
	0	0	0	0	0	0
	3	6	2	7	10	3
CHD1-DT	26.77	34.74	58.26	30.05	42.31	31.74
RPP25L	94	91	90	149	185	197
OSR2	0	0	0	6	2	8
CEACAMP2	0	0	0	0	0	0
RNA5SP408	0	0	0	0	0	0
	2.31	12.49	3.17	6.05	11.4	7
MARCHF10-DT	0	0	0	0	0	0
	0	0	0	0	0	0
MIR4294	0	0	0	0	0	0
	0	0	0	0	0	0
CELSR2	775	880	847	708	663	761
PROK1	0	1	0	0	0	0
BDNF-AS	67	40.21	61	66	53	86.62
	0	0	0	0	0	0
KCNK16	0	0	0	0	0	0
FRMPD4-AS1	0	0	0	0	0	0
	0	0	0	0	0	0
SLC25A18	17	9	6	12	2	10
C5orf49	3	2	2	3	0	0
UBE2QL1	738	692	741	35	71	62
	0	0	0	0	0	0
ZBED9-AS1	9	25	6	6	7	7
	624.23	571.2	527.83	381.1	422.06	438.86
RPL39P6	0	0	0	0	0	0
TATDN2	1581.45	1163.76	1287.12	1305.18	1303.01	1242.22
TMEM176B	18	23	15	8	10	19
RNASE9	0	0	0	0	0	0
RPL23AP50	0	0	0	0	0	0
CAMK2G-AS1	0	2.24	0.2	0	0	0
HNRNPC	14646.99	11491	11904.98	12951.97	12935	12471
WRN	788	842	802.04	787	720	779
OR7G3	0	0	0	0	0	0
SPTSSA	995	799	895	1250	1378	1340
PSMC1	2971.5	2465.41	2372.59	2747.13	2968.54	2967.78
FOXN3	3133.99	2751.51	2804.08	3062.39	2983.03	3094.64
GALC	573	504	595	661	771	698
ZBTB45	72	112	54	128	129	155
	1	0	1.09	4	3	1
	0	0	0	0	0	0
SLC25A5P5	0	0	0	0	0	0
XRCC6P5	0	0	0	0	0	1
	0	0	0	0	0	0
DDX49	940	975	803	1069	1114	1143
IFTAP	465.24	449.14	515.73	468.5	384.97	432.36
MIR1255A	0	0	0	0	0	0
PDCL	851	642	684	710	627	644
OR1L4	0	0	0	0	0	0
GALNT1	1782	1521	1578	2472	2521	2411
MIR4458	0	0	0	0	0	0
	10	9	21	12	29	12
	2	2	0	2	0	4
ZNF516-DT	20	7	19	18	14	23
	0	0	0	0	0	0
	0	0	0	0	0	0
	0	0	0	0	0	0
MEGF6	33	51	30	8	30	21
	17	7	11	9	11	12
MIR548P	0	0	0	0	0	0
EPO	1	0	0	0	1	0
LRRC37A17P	5.28	19.61	5.07	10.11	13.69	8.67
EIF3EP2	0	0	0	0	0	0
NDUFAB1	309	225	264	351	353	320
Y_RNA	0	0	0	0	0	0
RNA5SP166	0	0	0	0	0	0
SNORD31B	0	0	0	0	0	0
KRTAP13-6P	0	0	0	0	0	0
APEX1	4273	3471	3679	3020	3073	3191
	0	0	0	0	0	0
R3HDML	0	0	0	0	0	0
	2.11	4	8.98	8	9.92	2
	0	0	0	0	0	0
	0	0	0	0	0	0
ACTG1	32093.62	31359.15	29355.04	30905	32426.43	34820
NPM1P31	0	0	0	0	0	0
CYCSP55	0	0	0	0	0	0
	0	0	0	0	0	0
TWF2	512.9	630.81	482.36	1287	1395	1499
RBMX2	655	543	566	621	660	584
RPS3AP17	0	0	0	0	0	0
	0	6.79	0	1.44	0	0
RNF31	799.24	857.75	756.18	976.97	998.96	1027.46
	0	0	0	0	0	0
SMARCE1P6	1	0	0	1	2	1
GOLGA2P2Y	0	0	0	0	0	1
DOCK8-AS1	0	0	0	0	0.94	0
RRS1	479	438	376	398	358	389.65
SRGAP2	1298.74	1141.94	1163.37	1963.07	2012.28	1887.79
	0	0	0	0	0	0
RPL14P1	0	0	0	0	0	0
HOXA4	0	0	0	0	0	0
	0	0	0	0	2.78	0.81
RNVU1-28	0	0	0	0	0.1	0
	3	3	3	11	4	8
	0	9.27	4.98	15.35	8.45	12.77
C19orf38	7	9	9	4	6	1
	11.95	9.85	8.55	5.81	9.19	14.02
MTHFD2L	125.99	116.94	124	71	89.24	94
LINC02641	2	0	0	0	0	1
IMPDH1P5	6	10	5	2	23	6
MTCO2P33	0	0	0	0	0	0
RN7SL585P	0	0	0	0	0	0
	6	3	6	5	3	1
	0	0	0	0	0	0
ZNF765	226.01	220.23	247.7	279.27	321.58	330.36
	1	0	1	2	0	1
MRPS10	1082.81	923	935	1414	1452	1344
PLCE1-AS2	0	0	0	1	0	0
PLOD1	2467	2274	2125	4780.09	5068.07	5021
ZFTA	1167	986	951	1035	970	1075
LAMA4-AS1	0	1	0	0	0	0
	0	0	0	0	0	0
CSTP1	0	0	0	0	0	0
TNFAIP3	332	278	248	435	485	454
DYNLL1P2	0	0	0	0	0	0
XRCC3	270.3	310.61	260.8	241.76	247.95	228.3
MIR515-2	0	0	0	0	0	0
RIPOR3-AS1	0	0	0	0	0	0
DYTN	0	0	0	0	0	0
RPL32P31	0	0	0	0	0	0
	0	0	0	0	0	0
	0	0	0	0	0	0
	0	0	0	0	0	0
ANXA2	8473.71	6526.98	7397	15934.29	17730	16965
	0	0	0	0	0	0
PSTPIP1	13	33	27	38	49	55
MESTP2	0	0	0	0	0	0
	0	0	0	1	3	1
FMNL3	1942.4	1516.33	1585.32	1686.48	1837.71	1822.44
	0	0	0	0	0	0
RNU4-80P	0	0	0	0	0	0
	0	0	0	0	0	0
RNA5SP326	0	0	0	0	0	0
BTG2	794	715	614	1195	1342	1246
MIR6832	0	0	0	0	0	0
RPS26P6	0	0	0	0	0	1.39
	0	0	0	0	0	0
INPP4A	1188	903	927	1231	1284	1251
	0	0	0	0	0	0
CCT8L2	0	0	0	0	0	0
	1	1	3.29	1	0	0
HMGN2P25	0	0	0	0	0	0
HHLA1	23.8	25.21	17	20.52	18	25.19
RPL36AP15	0	0	0.84	0	0	0
SKP1P2	0	0	0	0	0	0
PIGG	1224	1060	1074	1635	1635	1507
OR5S1P	0	0	0	0	0	0
RPL7AP43	26.25	20.24	12.78	18.55	23.62	13.38
SERPINF2	6	9	5	7	5	8
CYP51A1-AS1	9	4	0	2	2	12
KRT8P30	7	2	0	4	3	4
IGKV3D-11	0	0	0	0	0	0
USP26	0	0	0	0	1	0
LINC02201	0	0	0	0	0	0
	6	10	6.02	5.04	6	10.7
	0	2	1.4	0	0	0
GIMAP7	0	1	0	0	0	0
SHOC1	1	1	0	3	3	1
CCK	0	0	0	0	0	0
	0	0	0	0	0	0
RPL32P7	0	0	0	0	0	0
NECTIN1-AS1	0	0	0	0	0	0
OR5J1P	0	0	0	0	0	0
	0	0	0	0	0	0
	0	0	0	0	0	0
	0	0	0	0	0	0
MTATP6P19	1	0	1	0	0	0
	0	0	0	0	0	0
	3	1	9	2	2	5
	0	0	0	0	0	0
	0	0	0	0	0	0
MIR181C	0	0	0	0	0	0
	0	0	0	0	0	0
GPR15	0	0	0	0	0	1
RN7SL36P	0	0	1	0	0	0
MUC12-AS1	0	0	0	0	0	0
KAT8	924.45	788	716	562	623.07	629
TSPY6P	0	0	0	0	0	0
LRATD2	1	1	0	6	1	0
RN7SL608P	5	0	2	0	0	0
OTOF	2	1	2	8	4	5
RNU1-97P	0	0	0	0	0	0
	0	0	0	0	0	0
RNA5SP449	0	0	0	0	0	0
RNU6-928P	0	0	0	0	0	0
RNU6-1234P	0	0	0	0	0	0
RNU6ATAC36P	0	0	0	0	0	0
RNU6-579P	0	0	0	0	0	0
FAM236D	0	0	0	0	0	0
SERPINH1P1	1	3	1	0	5	0
TPRKB	567	467	427	495	481	510
CCDC30	138	138.35	137.65	153	196.92	172
Y_RNA	0	0	0	0	0	0
	0	0	0	0	0	0
	7	12	7	5	4	8
APOL3	18	12	19	21	58	31
LINC02839	0	0	0	0	0	0
RNU6-177P	0	0	0	0	0	0
	0	0	0	0	0	0
RPL21P123	3	0	1	0	0	0
NBPF4	21.23	27.69	22.32	15.58	9.2	7.88
CLDN9	1	0	0	0	1	0
PUDPP3	0	0	0	0	0	0
LINC02347	0	0	0	1	0	0
RNF11P2	0	0	0	0	0	0
CLIP4	633	601.04	564.17	942.07	1015.18	967
	0	0	0	0	0	0
MIR193A	0	0	0	0	0	0
MUS81	491	556	499	692	740	773
RPL36AP12	0	0	0	0	0	0
RPL7AP47	3	1	1	0	0	0
SALL4P5	0	0	0	0	0	0
RPL12P4	0	1.02	2.01	0	0	1.01
PHLPP1	315.03	217	241	206	193	197
TEP1	515	452	418	618.07	627	558
CDH20	65	72	72	13	15	9
	2	0	1	1	0	1
ACIN1	4953	4176	4209	4255	4526	4593
AJUBA	237	221	225	541	550	647
	1	1	5	1	3	4
	110	84	117	50.05	62	68
CPA3	0	0	0	0	0	0
SHROOM3	1980.22	1825.53	1685.74	1010.25	904.56	832.11
	0	0	0	0	0	0
LINC01221	0	0	0	0	0	0
UBXN2B	1392	1152.99	1247	1229	1304	1174
RPS10P21	0	0	0	0	0	0
LINC01992	0	0	0	0	0	0
	0	0	0	0	0	0
KLF11	827.5	650.14	758.81	1026.81	1131.26	1137.16
FEN1	2644	2261	2273	1199	1224	1347
LINC01182	1.43	0	0	0	3	1
	0	1	0	0	0	0
MFSD10	180	292	198	376	353	509
PRYP6	0	0	0	0	0	0
MTCO2P5	0	0	0	0	0	0
	0	0	0	0	0	0
VN2R3P	0	0	0	0	0	0
STAT5B	1030.91	956.79	901.2	1000.9	974.1	945
ZDHHC20P1	0	0	0	0	0	0
	0	0	0	0	1	0
	2	0	3	0	1	3
CSRNP3	1064	1040	1205	850	756	828
GTPBP1	707.79	684.92	634.96	481.19	510.25	507.36
	4	1	0	2	0	0
	0	0	0	0	0	0
RAP2A	1491	1153	1243	1231	1204	1211
	15	12	7	1	16	17
	6	4	5	4	9.99	4.01
FAR2P4	0	0	0	0	0	0
OR7E140P	0	0	0	0	0	0
	0	0	0	0	0	0
RNU4-21P	0	0	0	0	0	0
SNORD16	0	0	0	0	0	0
PAN2	1769.51	1426.9	1465.54	883.03	981.47	946.44
	294	308	265.98	308.69	315	313.98
MRPS36P5	0	0	0	0	0	0
	0	2	2	3	1	4
	0	0	0	0	0	0
RRN3P1	0	18.34	1.35	0	6.58	20.72
UBE2T	1591	1281	1316	732	851	756
TRIM74	2.94	0	0	11.26	9.44	0
HSPB7	88	85	87	97	88	114
MPP7	0	0	0	0	0	1
MIR548H3	0	0	0	0	0	0
	0	0	0	0	0	0
RPL10A	9642	9414	8341	8855	9934	8928
MIR302E	0	0	0	0	0	0
NUDT4B	143.77	100.18	109.93	211.37	247.79	206.87
BCRP9	0	0	0	0	0	0
VSNL1	25	22	24	23	52	30
CKLF-CMTM1	12.27	16.14	7.53	13.13	20.31	19.69
	0	0	0	0	0	0
	0	0	0	0	0	0
	0	0	0	0	0	0
MIR3184	0	0	0	0	0	0
TBX3-AS1	2	2	4	1	0	0
STX11	0	0	0	0	0	0
SF3B5	984	1063	962	1057	1179	1176
TEDDM1	1	0	0	0	0	0
LINC00272	0	0	0	0	0	0
	0	0	0	0	0	0
OPN1MW3	0	0	0	0	0	0
RNU6-457P	0	0	0	0	0	0
Y_RNA	0	0	0	0	0	0
RN7SKP36	0	0	0	0	0	0
	0	0	0	0	0	0
TRIM53BP	0	0	0	0	0	0
KLLN	169.33	157.2	148.22	199.09	204.96	213.58
	336	319.89	348.39	332	309	372
	1307.78	964.75	1069.28	70.61	153.57	132.49
	0	0	0	0	0	0
	0	0	0	0	0	0
	0	0	0	0	0	0
	0	0	0	0	1	0
	0	0	0	0	0	0
CDH24	315	260	235	490	485	586
HCCS-DT	30.96	36.42	27.89	43.03	34.91	44.55
SLC29A4	484.7	514.58	386	992.61	1061.44	1210.97
PGA5	0	2	0	3	0	2
LINC00996	0	1	0	0	0	0
FOSB	3	15	2	122	168	155
	0	0	0	0	0	0
PCDHGA7	998.83	839.73	773.3	1138.9	1216.13	1257.09
CIBAR1	553.27	486.12	483.61	677.89	758.96	764.06
C1RL-AS1	70.77	56.45	62.48	111.47	99.11	92.91
TXNDC15	772	587.77	630	797	737	689
CNOT3	800.5	668.67	633.48	641.19	754.66	771
	0	0	0	2	0	0
NODAL	23.55	19.43	30.45	21.68	10.66	36.85
	0	0	0	0	0	0
	0	0	0	0	0	0
SPDEF	0	0	0	2	3	4
CD164L2	0	0	0	0	0	0
CSNKA2IP	0	0	0	0	0	0
	0	0	0	0	0	0
	0	0	0	0	0	0
TRIT1	292	277	247	273	309	313
MPDZ	1981	1916	1950	1823	1901	1867
RN7SL649P	0	0	0	0	0	0
PEBP4	0	0	0	0	0	0
CASP3P1	0	0	0	0	0	0
SAMD9L	94	140	111	751	847	767
Y_RNA	0	0	0	0	0	0
RPL35P4	0	0	0	0	0	0
RPL7AP48	0	0	0	0	0	0
HMGB3P6	0	0	0	0	1	0
PMPCA	1436	1411.04	1278	1560.04	1600	1540.02
LINC02815	0	0	0	0	0	0
PLEKHA5	366	332	348	1067	1041	1068
PIH1D1	1847	1721	1579	1613	1675	1573
	7	6	3	7	4	10.31
CD33	2	3	1	0	0	3
C16orf87	321.07	278	270	348	366	351
	0	0	0	0	0	0
RAB11B-AS1	19	17	15	12	24	19.02
SBSN	6	4	1	8	12	5
FECH	944	703	741	827	928	921
	0	0	0	0	0	0
ABHD18	227	158	169	236	259	230.96
LARS2	1209	984	1033	931	963	934
	0	0	0	0	0	0
THY1-AS1	163.57	146.57	181.21	328.96	401.65	439.14
	2103.37	1892.05	1813.95	1878.98	2052.8	2042.83
C1orf216	876	774	807	757	975	886
ZNF593	24	45.93	16.7	47.69	37.53	44.34
EME2	163.23	170.49	142.39	314.95	444.57	484.2
	0	1	0	0	0	0
ADSS1	183	161	195.26	164	192	222
	0	0	0	0	0	0
CYP21A2	0	0	1	0	0	1
	0	0	0	0	0	0
	0	0	0	0	0	0
DYNLL1	3275	2707	2748	2717	3063.09	2785
	0	0	0	0	0	0
KRT18P34	9	4	13	0	2	1
LILRB5	0	0	4	3	1	1
RPL36AP23	0	0	0	0	0	0
GM2AP2	0	0	0	0	0	0
IFITM3P1	0	0	0	0	0	1
STUB1P1	0	0	0	0	0	0
CLDN7P1	0	0	0	0	0	0
	28.49	17.28	16.86	7.03	1.99	7.75
	0	0	0	0	0	0
LINC01593	0	0	0	0	1	2
MMP24OS	232.83	216.67	221.96	352.18	409.79	334.15
	3	2	2	8	4	0
	0	0	0	0	0	0
	0	0	1	0	0	0
	0	0	0	0	0	0
	0	0	0	0	0	0
USP17L13	0	0	0	0	0	0
ERVV-2	0	0	0	0	0	0
GUSB	881	746	689	941	1044	981
PDGFC	136	107	104	802	740	780
WDR45P1	2	3	0	0	0	0
	0	0	0	0	0	0
RGS21	0	0	0	0	0	0
RCC2P8	0	0	1	0	0	0
RNU6-273P	0	0	0	0	0	0
RNA5SP143	0	0	0	0	0	0
Y_RNA	0	0	0	0	0	0
RNU6-850P	0	0	0	0	0	0
Y_RNA	0	0	0	0	0	0
RNU7-151P	0	0	0	0	0	0
RNA5SP364	0	0	0	0	0	0
FBXO36	190	166	136	315	328	230
TSC1	1526	1468	1366	1273	1466	1405
	0	2.45	0	0	0	0
RPL34P3	0	0	0	0	0	0
	0	0	0	0	0	0
SGO1	260	269.37	255	206	213.92	217
	2.31	0	3	0	0	2
HSPD1P9	0	0	0	0	0	0
DNAH1	158	161	175	127	149	171
	2	1	0	0	0	0
LRCH3	1222.33	1154	980.1	1099.17	1104.02	1188.72
IRAK4	234.98	199	232.02	301	385	326.06
	1.19	4.57	0	0	0	0
	23	30	44	36	33	51
	0	0	0	0	0	0
KCNH7	5	6	9	4	7	7
ODF3L1	3	2	0	2	2	2
	0	0	0	0	0	0
	0	0	0	0	0	0
HIGD1AP14	0	0	0	0	0	0
	0	0	0	0	0	0
	0	0	0	0	0	0
	0	0	0	0	0	0
MIXL1	8	13	8	4	5	7
RASA4B	1103.69	1003.54	987.91	646.81	920.16	972.04
	0	0	0	0	0	0
MYH15	105	90	70	207	318	296
DNAJA1P3	0	1	1	2	0	0
RPL23AP59	0	0	1	0	0	0
GAPDHP77	0	0	0	0	0	0
	11	2	4	12	13	11
CCNB2P1	0	0	0	0	0	0
PCDH19	0	3	0	0	0	2
MTF1	896	717.31	708	865.96	837	933
TNMD	0	0	0	0	0	0
PLA2G12B	0	0	0	0	0	0
IFT52	739	556	633	632	689	667
	0	0	0	0	0	0
MMGT1	963	984	940	1055	1102	1041
	0	0	0	0	0	0
BNIP1	236	214	203	233	217	202
ZNF85	144.02	228	178	89	106.09	91
WAS	3	3	7	5	21	16
GASK1B-AS1	6.16	1	6.16	18	17.99	7.67
TNFRSF10B	4849.29	3915.77	3960.3	6402.43	6574.72	6598.49
	1	1	4	1	2	0
	0	0	0	0	0	0
RN7SL377P	0	0	0	0	0	0
GS1-600G8.3	0	0	0	0	0	0
IPO13	843	758	705	835	1017	933
ABL1	2403	2301	2021	3218.01	3133.05	3129
RPS3AP21	0	0	0	0	0	0
	0	0	0	0	0	0
KRT8P43	0	0	1	0	0	0
ARL5B	934	926	1004	1146	978	1039
LINC02607	34	56	41	19	19	10
EGLN2	492.2	504	419.69	554	593	620
LYRM2	1127.92	825.39	897.3	874.9	1048.7	953.54
LYVE1	4	1	3	0	0	0
	0	0	0	0	0	0
	0	0	0	0	0	0
ARHGEF17-AS1	0	0	0	0	0	0
	0	0	0	0	0	0
ZNF16	219.02	181	212	140	136	145
FLOT2	2138	2105	1943	2300	2360	2332
NRG4	28.72	29.08	54.99	22.06	40.09	35.33
CCL26	0	0	0	3	0	3
DNAJB12	646	673	596	600	591	611
TKFC	580.85	640.29	590.38	634.71	799.22	764.7
	0	0	2	0	0	0
PSME3IP1	2393.7	1992.29	1901.59	1707.56	1775.23	1782.9
EML6	372	318	383	260	237	305
LINC00376	0	0	0	0	0	0
BGLT3	0	0	0	0	0	0
NUDT10	101.88	87.47	74.5	127.88	128.49	131.25
SOWAHC	282	213	235	364	335	324
UBE2C	778	650	667	497	462	488
OR2Z1	0	0	0	0	0	0
OR2AG2	0	1	0	0	0	0
OR10S1	0	0	0	0	0	0
	0	0	0	0	0	0
OR7A10	0	0	0	0	0	0
EML1	716.36	592.57	548	672	728	707
	2	0	0	0	1	1
	0	0	0	0	0	0
	0	0	0	1	4	1
USP41	0	0	0	0	0	0
SOX8	0	0	0	1	0	0
KRT80	31	30	30	66	62	73
	0	0	0	0	0	0
	0	1	3	0	0	0
	16	3	3	5	6	7
	0	0	0	0	0	0
	0	0	0	0	0	0
	2	0	4	1	0	0
OR5M5P	0	0	0	0	0	0
HOOK2	376.02	373	267.06	543.05	626.02	617
ACTG1P13	0	0	0	0	0	0
	830.19	832.78	841.75	826.63	942.15	1148.74
MTND3P18	0	0	0	0	0	0
LINC02640	0	0	0	0	0	0
	0	0	0	0	0	0
IGLV1-41	0	0	0	0	0	0
IGHVII-46-1	0	0	0	0	0	0
HPR	0	0	2	0	0	1
	0	0	0	0	0	0
SLC35F1	8.99	12.98	11.31	3	3.01	5.3
FAM180A	1	1	6	2	14	5
CDC16	1584	1542	1437	1475	1599	1436
FAM131B-AS1	0	0	0	0	0	0
TXNDC17	577.58	473.62	494.03	621.33	677.92	632.32
CTRB2	0	0	0	0	0	0
OR8J1	0	0	0	0	0	0
PI4KA	2707.26	2415.32	2319.7	1708.29	1617.01	1723.62
AIFM1P1	0	0	0	0	0	0
	0	0	1	0	0	6
SNAP47-AS1	0	0	5	7	1	0
MSRA-DT	0	3	2	1	1	2
	0	0	0	0	0	0
	0	0	0	0	2	4
TWIST2	1	10	3	6	11	13
TRIM33	989	1076	1111	1208	1210	1188
FRG1CP	0	3.73	14.57	16.75	25.67	33.01
	2.77	0.56	3.79	2.34	0.24	0
DCK	801	610	649	599	540	518
SV2C	3498	3201	3338	1665	1661	1711
SLC13A2	0	0	0	0	0	0
ARL2BP	860.88	684.99	637.29	813.47	830.76	769.28
SPDYE6	10.93	37.93	45.6	18.54	64.61	29.04
	0	0	0	0	0	0
EARS2	890	678	714	698	699	672
RN7SL822P	0	0	0	0	0	0
LINC02821	6.64	8.86	4.27	7.3	4.65	10
TBC1D16	5144	4970	4412	6023	5811	6239
SLCO2A1	1	7	6	16	11	13
	0	2.42	0.3	0	0.64	1.93
	39	29	17.88	17.5	22	17
CALCRL	33	31	29	46	63.56	41
CCDC126	231	214	217	301	281	305
MDM1	265	239	255	380	359	379
RAB6C	7.64	7.31	16.01	11.53	4.3	24.48
UBE2E3	1339	1013	1003	917	1008	1042
ZNF385B	0	0	0	2	0	5
UBE2L2	0	0	0	0	0	0
LGALS3	457	430	366	653	711	700
BARX2	6	1	0	4	6	2
RN7SL656P	1.5	0	0	0	0	0
	0	0	0	0	0	0
RN7SL131P	0	0	0	0	0	0
	0	0	0	0	0	0
	0	0	0	0	0	0
ELF1	571	525	503	765	763	724
FBXO17	469	387.19	417	452	463.06	482
ZNF641	470	384	413	270.08	269	322
NMTRS-TGA3-1	0	0	0	0	0	0
LALBA	0	0	0	0	0	0
	92.56	85.47	85.82	95.23	104.25	98.37
	0	0	0	0	0	0
COX5BP4	0	0	0	0	0	0
PAK4	199	267	203	303.05	248	359
VN1R84P	0	0	0	0	0	0
LINC00052	0	0	0	0	1	0
	0	0	0	0	0	0
MIR4262	0	0	0	0	0	0
OR9Q1	0	0	0	0	0	0
NIBAN3	17.49	13.99	14	27.06	15.69	15.6
TMEM17	113	72.23	73.52	84	120	106
RN7SL521P	0	0	0	0	0	3
ABCC5	2411	2107	2049	1710	1863	1726
RN7SL702P	0	0	0	0	0	0
	0	0	0	0	0	0
	0	0	1	0	0	1
SSR2	8645	6328.8	6983	6938	7919	7203
WASF3	930	749.7	736	622	687.49	693
	0	0	0	0	0	0
CYP2T3P	0	0	0	0	0	0
	0	0	0	0	0	0
RNU6-222P	0	0	0	0	0	0
KC6	0	0	0	0	0	0
Y_RNA	0	0	0	0	0	0
	0	0	0	0	0	0
RNU6-858P	0	0	0	0	0	0
	0	0	0	0	0	0
	42.92	32.69	35.78	16.86	13	12
SNORD55	0	0	0	0	0	0
	0	0	0	0	0	0
	0	0	0	0	0	0
	0	0	0	0	0	0
	0	2	3.05	0	0	1
NKX2-1-AS1	0	0	0	0	0	0
	0	1	0	0	0	0
SRSF1	8324.42	7135.57	6845.9	4897.41	4844.88	4933.79
CD8B2	0	0	0	0	0	0
	1	3	0	0	0	0
RPLP0P7	0	0	0	0	0	0
RAB5CP2	0	0	1	0	0	0
	0	0	0	0	0	0
MLXIP	1109	1102	925	1548	1473.2	1561
TNFRSF10A-DT	7.06	16	2	19	26	17
TTBK2-AS1	73.03	56.06	105.2	77.04	131.3	50.12
IL34	23	16	9	19	21	14
OR52B1P	0	0	0	0	0	0
RPSAP14	0	0	0	0	0	0
RBMY3AP	0	0	0	0	0	0
LINC00698	0	0	0	1	0	0
	0	0	0	1	0	1
ZNF280C	415	392	374	323	372	347
	0	0	0	0	0	0
	0	0	0	0	0	0
NSA2P7	1.01	0	2	0	1.02	0
LINC01250	46	27	33	8	3	3
MRPL40	356	300.36	318	395	546	455
NDUFV1-DT	74.32	93.72	74.61	67.99	73.66	74.69
	0	0	0	0	0	0
LINC02060	0	0	0	0	0	0
	97.83	86.58	56.67	100.84	107.96	80.82
	0	0	0	0	0	0
	0	0	0	0	0	0
H2BC3	0	2	0	0	1	0
	0	0	0	0	0	0
	0	0	0	0	0	0
TRIM8-DT	7	4	3	5	4	4
	14	35	28	54	49	24
ZMAT2	1718	1453	1464	1628.04	1997.54	1866
PSD2	155	118	154	42	62	44
LRRTM2	113	140	138	57	70	65
ACOT11	191.73	198	195.07	299.6	267.9	261.13
MCTS1	1364.69	1049	1254.27	1189	1354	1196
C1GALT1C1	345	269	285	347	371	316
CT47B1	0	0	0	0	0	0
MASP1	0	0	0	0	0	0
	1	4	1	6	5	3
ROBO1	3250	3111	3191	4128	4189	4337
RPL11P4	0	0	0	0	0	0
	0	0	0	0	0	0
GPRASP2	1042.29	853.63	944.8	906.89	845.85	910.49
NEK4P1	0	0	0	0	0	0
HSPBP1	230	297	218	214	242	285
TTLL8	0	0	0	0	0	0
RPL12P15	3	0	0	0	0	0
ESRP1	0	0	0	0	0	0
GFOD2	637	538	573.22	637	668	601.83
	0	0	0	0	0	0
	0	0	0	0	0	0
TMEM37	1	1	0	14	17	11
MIR3671	0	0	0	0	0	0
	2	4	1	3	1	8
RN7SL544P	0	0	0	0.33	0	0
PPIAP47	0	0	0	0	0	0
LINC02510	0	0	0	0	0	0
OR4C3	0	0	0	0	0	0
MTND5P28	5	1	3	5	9	3
	0	0	0	0	0	0
	0	0	0	0	0	0
	0	0	2	0	0	0
DUSP5P1	2	2	2	14	16	14
RPS19P6	0	0	0	0	0	0
RN7SL121P	0	0	0	0	0	0
RPL27P7	0	0	0	0	0	0
CKMT1B	562.81	491.92	496.9	90.96	135.99	120.47
	0	4	1	2	0	3
	0	0	0	0	0	0
	0	0	0	0	0	0
	56	34	47	41	43	31
	0	0	0	0	0	0
MUSK	0	1	0	1	2	5
CASTOR1	88.62	60.79	50.42	186.63	180.97	200.03
RAB5CP1	0	0	0	0	0	0
	1	0	2	0	8	6
	3	0	0	5	4	6
NDUFA5P12	0	0	0	0	0	0
	0	0	0	0	0	0
UGT2A3	0	0	0	0	0	0
KLRG2	0	3	1	0	0	3
	21	9	19	0	1	7
	0	0	0	0	0	0
NEU3	708	550.12	630	659	607	633
AMYP1	0	0	0	0	0	0
LINC00882	32.17	16	18.3	57	54	43.1
	4.01	2	0	0	3	10.01
	13	9	6	11	9	11
MIR6506	0	0	0	0	0	0
	1	0	0	0	0	0
	290.75	202	213.59	146.78	190.92	227.4
ZNF423	2519	2395	2208	1011	1246	1197
C3orf18	397	369	325	431	455	467
RPSAP16	0	0	0	0	0	0
	0	0	0	0	0	0
	0	0.68	0	0	0	0
OFD1P5Y	0	0	0	0	0	0
	10	2	12	2	5	1
LINC00265-3P	0	0	0	0	0	0
	0	0	0	0	0	0
	0	0	0	0	0	0
EDDM13	2	0	0	0	0	0
LINC02169	0	0	0	0	0	0
	0	0	0	0	0	0
	0	0	0	0	0	0
AIMP1	1162.36	1273.42	1205.8	1641.63	1698.45	1689.43
ALKBH3-AS1	0	4	5	1	2	4
AMD1P4	0	1	0	0	0	0
SCML1	382	359	317	317	316	330
TTC27	612	680	595	705	677	694
BAG1P1	0	0	0	0	0	0
	0	0	0	0	0	0
U6	0	0	0	0	0	0
RBM47	29	19	27	108	70	84
LMNB1	3159	2380	2484	1026	1106	983
MAN1A2	1359	1195	1225	1952	1741	1813
	0	0	0	0	0	0
USP7-AS1	0	0	0	0	0	0
	1.23	0	0	1	2	1.02
OR11H4	0	0	0	0	0	0
OR7G2	0	2	0	0	0	0
OR4N5	0	0	0	0	0	0
	0	1	0	0	0	0
JAKMIP3	164	136	141	87	93	92
	0	2	1	0	0	0
Y_RNA	0	0	0	0	0	0
SLC23A4P	0	0	0	0	0	0
	0	0	0	0	0	0
	0	0	0	0	0	0
	1	0	1	0	0	0
TMEM91	26	27	29	39	46	29
IGKV1OR2-11	0	0	0	0	0	0
	0	0	0	0	0	0
RNASE1	0	0	0	0	0	0
ARL14EPP1	0	3.86	3.01	2	0.17	0
ZNF43	447.58	510.3	432.06	316.08	415	337
LINC01353	0	0	0	0	0	0
PPP6R1	991.28	1038.68	813.67	1306.38	1430.15	1540.23
	21	25	14.59	16.37	14.1	15
MLXIPL	0.77	1	0	1	2	3
EEF1A1P11	0	0	0	0	0	0
	1	4.98	5	2	0	4
	3.05	2.07	1.04	0	0	1.01
	0	0	0	0	0	0
MRPL9P1	0	0	0	0	0	0
HIBCH	433	420	461	616	817	730
SLC6A12	36	21	31	14	12	14
	0	0	0	0	0	0
	0	0	0	0	0	0
	0	0	0	0	0	0
	0	0	1	0	0	1
RNU6-358P	0	0	0	0	0	0
Y_RNA	0	0	0	0	0	0
RNA5SP395	0	0	0	0	0	0
RNU7-51P	0	0	0	0	0	0
RNA5SP438	0	0	0	0	0	0
	0	0	0	0	0	0
INPP5D	77	62	66	53	67	41
RNU6-504P	0	0	0	0	0	0
	0	0	0	0	0	0
DNAH7	10	23	18	81	45	43
GATA1	0	0	0	0	3	0
GPR199P	0	0	0	0	1.95	0
RNA5SP484	0	0	0	0	0	0
IPPK	390.22	301.69	353.02	348.12	401.18	338.1
RNU7-62P	0	0	0	0	0	0
HIGD1AP6	0	0	0	0	0	0
	7.04	5.86	5.37	9.16	5.37	4.51
LINC01756	0	2	0	5	0	0
Y_RNA	0	0	0	0	0	0
	0	0	0	0	0	0
TBCK	588.08	592.91	565.27	628.47	716.48	729.66
CYP4A44P	0	0	0	0	0	0
	0	0	0	0	0	0
MVP-DT	42.26	55.14	90.2	87.94	54.68	87.04
	2	0	0	5	0	3
Y_RNA	0	0	0	0	0	0
Y_RNA	0	0	0	0	0	0
SNORD3H	0	0	0	0	0	0
	12	10	17	6	0	5
SNORA80D	0	0	0	0	0	0
Y_RNA	0	0	0	0	0	0
KRT34	0	0	0	0	0	0
NHLH1	2	3	5	8	9	6
LINC01775	0	0	1	2	2	0
LINC02106	8	5	11	4	13	8
PRKD3	3588.88	3439.91	3523.96	3434.71	3628.84	3438.86
SPTB	20	14.07	7	18.22	26.21	40.1
CEBPZ	2060.85	2710.88	2622.45	2674.25	2726.9	2741.88
	1	0	0	0	0	0
RNA5SP118	0	0	0	0	0	0
RN7SKP267	0	0	0	0	0	0
RNA5SP178	0	0	0	0	0	0
RNU6-1118P	0	0	0	0	0	0
EPB41L4B	99	73	78	177	174	187
	72.15	138.25	115.25	33.43	84.4	122.52
KRT24	0	0	0	0	0	0
	5	4	5	3	3	1
	0	0	0	0	0	0
	0	0	0	0	0	0
	76.9	94.7	102.16	175.68	201.02	172.32
	0	0	0	0	0	0
	0	1.37	0	7.87	0	6.26
	4	0	1	1	1	1
	0	0	0	0	0	0
IGFN1	63	60	54	128	141	131
	22	8	8	10	19	11
	0	5	1	3	4	2
FRAT2	195	148	127	82	110	102
SYT8	0	0	0	0	0	0
APOO	279	287	265	263	237	283
ISG20	21	20	15	21	32	18
SRXN1	1386	1090	1118	2495	2654.72	2450.46
PGM2	660	526	559	771	761	663
RNU6-1131P	0	0	0	0	0	0
NELFB	759	786	656	826	926	1030
PGLYRP3	0	0	0	0	0	0
	0	0	0	0	0	0
APPL1	1082	1150.45	1096	1219	1164.22	1165.31
	0	3	1	0	1	2
	0	0	0	0	0	0
	0	0	0	0	7.62	4.8
	0	0	0	0	0	0
UBBP4	28.63	31.93	21.91	34.42	32.89	27.84
UPF3AP3	3	5.03	2	3	5	1
FAM156A	597.5	652.97	623.75	497.85	621.29	724.97
LINC01138	11.5	3.13	1.95	1.74	5.04	8.15
RNU6-538P	0	0	0	0	0	0
EFHC2	4	3	9	23	20	22
PHKA1-AS1	0	0	0	0	0	0
	0	0	0	0	0	0
DNAJB4	429	379	385	813	763	829
	1	0	2	1	0	1
MIR6854	0	0	0	0	0	0
PRPF18	670.55	653.24	600.48	724.71	812.32	763.67
DYNLT3P1	0	0	0	0	0	0
MIX23	215	223	210	245	254	221
DNAJC19P1	0	0	0	0	0	0
	0	0	0	0	0	0
LINC02823	0	0	0	0	0	0
MDGA1	145	117	103	199	202	215
PCSEAT	0	0	0	0	0	0
	0	0	0	0	0	0
FBLL1	90	125	72	55	69	47
AURKAIP1	125	90	97	160	161	212
STK25P1	0	0	0	0	0	0
LINC02458	12	18	11	3	3	12
	0	0	0	1	1	6
	1167.75	907.98	931.77	1015.52	1028.73	915.77
FAM111A	458	412	391	781	815	766
	0	0	0	0	0	0
	0	0	0	0	0	0
	0	0	0	0	0	0
TPT1P14	0	0	0	0	0	0
	0	0	0	0	0	0
BAD	96.92	126.94	91.57	138.51	225	234.24
RPS5P7	0	0	0	0	0	0
HAUS6P3	3.17	4.12	0.93	0.95	0.88	0.91
EIF4G1	10303	9360	8905	9287	9267	9399
MTND2P30	0	0	0	0	0	0
	0	0	0	0	0	0
SPZ1	4	0	2	1	0	1
	0	0	0	0	0	0
	1	0	0	0	0	0
BUD31P2	0	0	0	0	0	0
GPC2	746	778	697	629	646	682
MIR4768	0	0	0	0	0	0
EIF2B4	1238	1042	1036	1240	1291	1261
	0	0	0	0	0	0
COL8A1	5.16	5.86	11.2	6.44	7	5.39
KIAA1143P1	0	0	0	0	0	0
	0	0	0	0	0	0
MTCO2P12	1	0	3	1	0	1
	0	0	0	0	0	0
	0	0	0	0	0	0
	0	0	0	0	0	0
	0	0	0	0	0	0
	0	0	0	0	0	0
H2AC7	0	1.2	0	0	0	0.01
KLHDC7B	4	6	8	37	36	46
	33.65	30.02	30	43.45	57	72.04
NCAN	209	192	182	59	69	39
NSA2P2	0	0	0	0	0	0
ACVR2A	243.35	252.5	263.73	228.63	258.29	264.15
PML	460.26	402.35	393.14	712.88	653.8	700.3
BBS4	737	606	630	870	862	871
CYP11A1	3	1	3	2	13	0
AK3P3	14	4	5	5	4	5
SMG9	525	552	508	587	524	592
SSBP4	107.52	87	67	115.88	142	146.91
	0	0	0	0	0	0
WARS1P1	0	0	0	0	0	0
GVINP2	3	1	0	0	0	0
OR8B5P	0	0	0	0	0	0
	0	0	0	0	0	0
TPT1	30529.89	23602.75	24413.36	30512.21	31108.11	31233.09
	0	2	1	1	3	4
	3	11	3	4	8	4
RPS3AP10	0	0	2	0	0	0
RPL22P5	0	0	0	0	0	0
LINC02335	0	0	0	0	0	0
	92.75	47	65.6	41.68	42	47.34
SLC52A3	0	0	0	0	0	0
FAM87B	3.6	5	6	0	5.34	4
ATP13A2	387	418	410	472	457	527
HARBI1	176	132	124	125	175	145.61
FOXD4L6	0	2.97	3	0	0	3.48
H3C12	0	0	0	0	0	1
XRCC6	4499	3503	3719	3598	3616	3667
	0	0	0	0	0	0
CSNK1A1P1	1	7	7	2	2	0
LGMNP1	0	0	0	0	0	0
	0	0	0	0	0	0
GABBR1	755	772	711	835	1063	1027
LINC00278	0	0	0	0	0	0
SIN3A	3255.09	2808.68	2801.15	2742.19	2685.77	2666.8
ZNF497	58.64	44.17	77.15	61.56	42.46	43.93
MTIF2P1	0	0	0	0	0	0
TPRG1-AS2	0	0	0	0	0	0
AKT3	4707.91	4362.4	4360.42	4290.85	4251.28	4175.14
IL6-AS1	0	0	0	0	0	0
TRBV12-3	0	0	0	0	0	0
	0	0	0	0	0	0
RPS3AP2	0	1	0	2	1	0
CLU	1032	945	876	4977	5478	5247
NUDT16L1	162	140	127	212	283	288
FLACC1	4	9	11	18	15	14
	3	5	6	1	1	3
GAPDHP32	2	0	0	6	3	2
	0	0	0	0	0	0
MYCNUT	0	1	0	0	0	0
RNY3P8	0	0	0	0	0	0
RNA5SP270	0	0	0	0	0	0
SNORD83	0	0	0	0	0	0
GAGE12F	0	0	0	0	0	0
Y_RNA	0	0	0	0	0	0
	0	0	0	0	0	0
NDUFA3P2	0	0	0	0	0	0
KRTAP4-8	0	0	0	0	0	0
H3-3A	9009.56	7306.22	7689.91	5376.62	5585.93	5231.85
SPART-AS1	4	2	9	2	2	0
	0	0	0	0	0	0
	0	0	0	0	0	0
LINC02488	0	0	0	0	0	0
	0	0	0	0	0	0
MIR4432HG	0	0	0	0	0	2
PRSS40B	0	0	0	0	0	0
	273.44	249.99	257.7	284.58	283.53	257.67
HYI-AS1	0	0	0	0	0	0
SH2D5	12	17	26	30	41	25
	0	0	0	0	0	0
RXFP4	0	0	0	1	5	2
	15.57	12.74	3.82	14.16	16.93	9.32
RNF146	792	772	758	769	869	941
RSPO3	0	0	0	0	0	0
	0	0	0	0	0	0
PIK3CD-AS2	25	26	12	19	28	18
	0	0	0	0	0	0
OIT3	0	1	0	0	0	0
GUCY1B1	350	305	278	526	559	565
	0	0	0	2	3	0
PPP1R14B	1167	972.84	873	1283	1502.64	1567.97
NDUFB9P1	0	0	0	0	0	0
HSPE1P7	0	0	0	0	0	0
	0	0	0	0	0	0
	0	0	0	0	0	0
	0	0	0	0	0	0
SNORA11F	0	0	0	0	0	0
	0	0	0	0	0	0
	0	0	0	0	0	0
	30	30	22	7	11	1
HNRNPA1P2	2	2	0.98	1	0	0
	0	0	0	0	0	0
CCDC13-AS2	0	1	0	1	0	0
C2orf72	167	124	163	170	197	152
	0	0	0	0	0	0
	0	0	0	0	0	0
	0	0	0	0	0	0
ZNF329	406	267.07	288.14	353	387.85	354.73
	0	0	0	0	0	0
C2	4	2	3	5	13	10
HMGB1P25	0	0	0	0	0	0
	0	0	0	0	0	0
	0	0	0	0	0	0
OR4C45	0	0	0	0	0	0
VN1R48P	2	1	2	1	1	3
	0	0	0	0	0	0
DSTNP1	19	11	10	13	6	11
NF2	935	818	764	1111.38	1064.07	1111
ZFP92	85	60	56	118	127	113
ATP5PFP1	0	0	0	0	0	0
CSNK1A1	3688.77	3159.8	3175.85	4661.9	4741.78	4598.86
	15.18	13.85	8.46	1	1	14.85
	0	0	0	0	0	0
	0	0	0	1	0	0
MIR107	0	0	0	0	0	0
HTR5A	0	0	0	0	1	0
RPL5P2	0	0	0	0	0	0
	0	0	0	0	0	0
ZNF713	239.18	168.07	198.07	124.68	134.49	106.99
	0	0	0	0	0	0
PRSS58	0	0	0	0	0	0
CYP4F3	0	0	3	0	0	0
RNY3P9	0	0	0	0	0	0
RNU6-997P	0	0	0	0	0	0
SLC35G1	345	261	302	413	367	382
RNU6-606P	0	0	0	0	0	0
RNU6-291P	0	0	0	0	0	0
UGT2B10	0	0	0	0	0	0
STAP1	0	1	0	0	1	0
SNORD116-19	0	0	0	0	0	0
RNU6-1311P	0	0	0	0	0	0
	1	0	0	2	3	2
PSMC2	3055	2563	2594	3404	3654	3520
	0	0	0	0	0	0
	0	0	0	0	0	0
	0	0	0	0	0	0
SNORD89	0	0	0	0	0	0
CDKN1A	4231	4128	3743	12159	12503.28	12940
CER1	2	0	3	0	3	4
KCNH2	2865	2971	2553	2549	2566	2707
SHROOM2	3	4	5	9	7	13
ZDHHC21	878	904	915	1268	1147	1162
SMARCD3	718.46	756.54	721.24	987.96	1108.78	1060.27
IGBP1	1224	993	1078	1171	1155	1079
SSX2IP	695	738	768	1184	1099	1109
HCRT	0	0	0	0	0	0
SLC39A6	4572.97	4170.99	4025	4848.99	4807	4823
	14	5	11	4	11	8
RPS23	16906.98	13591.39	14433.99	10316.36	12263.45	11738
F2RL1	253	159	201	301	448	326
WDR41	1030.16	917.98	877.36	1083.09	1173.03	1211.34
SAP30L	1337	1083	1112	701	708	758
IL1RL1	0	0	0	0	0	0
RPL29P28	0	0	0	0	0	0
DYDC1	0	0	0	0	0	0
	23.86	12.19	22.8	17	10.1	5.01
CCDC28B	226	180	220	327.84	324	322
	0	0	0	0	0	1
LILRA5	0	0	0	0	0	0
	0	0	0	0	0	0
LINC00671	0	0	0	0	0	1.97
LRRC59	5041.71	4225.09	4269.72	5068.63	5153.4	5231.76
DENND2A	884.11	757	744	862.68	893	912
ECSIT	404	450	353.39	304.52	244	308.06
	1	0	1	2	0	0
CDK2AP2P3	2	0	0	0	0	0.98
	0	0	0	0	0	0
GUSBP3	0	13.04	0	7.69	0	18.4
NEFHP1	1	0	0	0	0	0
	1	0	1.34	0	6.23	0
TTTY13	0	0	0	0	0	0
MIR3617	0	0	0	0	0	0
OR5BJ1P	0	0	0	0	0	0
FAM222B	467	388	410	485	473	455
MIR5585	0	0	0	0	0	0
	0	0.77	0	0	0	0
	283.52	209.45	274.81	79.78	120.21	165.71
PCSK5	5	2.99	3	3	10	9
	0	1	1	0	0	0
	0	0	0	0	0	0
RPL39P16	0	0	0	0	0	0
NLGN1-AS1	0	0	0	0	0	0
	0	0	0	2.72	3.78	7.24
RNU6-374P	0	0	0	0	0	0
Y_RNA	0	0	0	0	0	0
	0	0	0	0	2	0
	0	0	0	0	0	0
ACTG1P4	0	2.98	0	0.66	0	0
RPL7P46	0	0	0	0	0	0
ADGRA1	0	0	0	0	0	0
SERPIND1	0	3	4	0	6	0
HSP90AA6P	0	1	0	0	0	1
BACH1	876	891	820	1753	1667	1672
	1	0	0	0	0	0
TPT1P8	0	0	0	0	0	0
RNF139-DT	72.73	67	63	45.01	40	41.74
TMLHE	539.86	422	471	458.5	534.49	481.5
	32	19	16	3	6	5
	0	1.07	2.09	3.43	1	8.52
GNG2	1905	1657	1667	1440	1457	1408
BAZ1A-AS1	69.87	64.87	72.73	52.25	54.9	45.03
	2	0	2	0	5	3
TNS3	831	726	791	2233	2187	2208
INPPL1	1775	1745	1603	2540	2606	2696
	3	2	1	3	2	1
ASTN2-AS1	0	0	0	0	0	0
SGSM1	358	325	338	125	122	113
RCC1L	1100.34	973.61	963.79	1063	1057.79	1015
	0	0	0	0	0	0
	2.01	0	0	1.37	2	0
PPIAP65	0	0	0	0	0	0
DCP1A	1209	933	954.74	1083.37	1024.97	1050
TMEM271	0	0	0	0	0	0
F5	0	0	1	1	0	1
CITED1	26.08	18.53	19.74	15.51	23.04	17.5
MDFIC2	0	0	1	0	0	2
	19	4	20	1	3	12
	0	0	0	0	0	0
CERS5	1218	930	992	1058.04	1001.36	1050
RN7SL359P	0	0	0	0	0	0
KLHL38	0	0	0	0	0	0
DCAF7	13820	11291.59	11330.05	7564.02	7544	7543
LPAR5	1	4	7	2	2	0
HDHD5-AS1	0	0	0	0	0	1
	0	0	1	0	0	0
PCMT1	1137	943	966	1159	1138	1207
CA15P2	0	0	0	0	0	0
RNA5SP527	0	0	0	0	0	0
	2.23	2.2	4.13	1.99	9.4	5.71
	0	0	0	0	0	0
RPS3AP30	0	0	0	0	0	0
LINC00379	1	1	0	0	0	1
PTCHD3P3	0	0	0	0	0	0
KRT81	0	2	0	1	0	0
	0	0	0	0	0	0
LINC01572	54	56	68	40	47	50.14
	0	0	0	0	0	0
EBF1	78	78	61	96	125	126
LINGO3	0	0	0	3	3	1
	39.83	45.57	33.68	24.49	18.89	37.69
GJB6	0	0	0	0	0	0
	0	0	0	0	1	0
KLHL33	54.28	35.13	33.44	34.43	55.17	53.51
MAP4K4	6687	5690	5641	6725	6871	6707
LINC02315	0	3	2	3	5	1
	40	50	55	48	25	41
	2	0	3	0	1	0
	0	0	0	0	0	0
	0	0	0	0	0	0
SDSL	65	90	65	297	341	286
	0	0	0	0	0	0
NACA2	0	0	0	0	0	0
RPL12P36	0	0	0	0	0	0
	0	0	0	0	0	0
GRPR	5	9	4	9	7	13
APOC1P1	0	0	0	0	0	0
	0	0	0	0	0	0
PXDC1	97	74.8	75	160	194	210.87
COX6CP6	0	0	0	0	0	0
	0	0	0	0	0	0
MBTPS1-DT	1	2	0	0	0	2
	0	0	0	0	0	0
	33.79	23.87	18.16	21.74	33.83	19.62
	0	0	0	0	0	0
MCCD1P1	0	0	0	0	0	0
	0	2	1	1	0	1
TDGF1P1	0	0	0	0	0	0
SLC22A20P	4.07	7.03	4	7.02	9.28	8.44
RNU6-509P	0	0	0	0	0	0
RNU6-618P	0	0	0	0	0	0
	0	0	0	0	0	0
RNA5S4	0	0	0	0	0	0
UXS1	905	678	782	1240	1341	1218
	7	5	6	2	1	3
RN7SL238P	0	0	0	0	0	0
FDXACB1	158.76	132.75	175	121	162.84	160
TRIM47	158	165.34	129.58	276.16	263.09	335.94
CFAP36	717	683	686	810	829	895
TBX18-AS1	0	0	0	0	0	0
TMEM238	0	0	0	0	0	0
RPS26P56	0	0	0	0	0	0
IGF2BP3	1782.48	1707.51	1644.06	2105.54	1899.08	2047.01
SLC25A39P1	0	2	1	0	2	0
NTMT1	411.71	382.84	379.57	486.84	499.54	598.2
Metazoa_SRP	1	0	0	0	0	3
	64	74	53	45	37	33
	0	1	0	0	0	2
	0	0	0	0	0	0
MACROH2A1	4928.48	4397.84	4358.56	3699.44	3702.97	3714.41
TENM3	1014	820	898	1751	1690	1694.31
USP17L29	0	0	0	0	0	0
	0	8	3	1	1	5
	2	0	9	0	2	2
CYP4Z1	0	0	0	0	0	0
SLC38A2-AS1	0	0	0	0	0	0
RNU2-21P	0	0	0	0	0	0
CDC14B	911.43	677.22	743.29	812.51	807.17	857.74
MCCD1P2	0	0	0	0	0	0
	0	0	0	0	0	0
C1QTNF3	61.59	67.1	73.89	28.69	42	35
TEX11	2	2	6	0	0	4
SIK2	1093.45	890	874	1188	1273.93	1192
LINC01738	3	2	1	4	2	6
CTAGE3P	10	1	10	7	5	9
RNASEH2CP1	0	0	0	0	0	0
IFI27L1	116	85	90	124	142	128
LINC01192	0	1	0	0	0	1
	0	0	0	0	0	0
SATB2	17.94	4	7	24	19	24
	58.35	48.33	73.55	69.18	64.85	69.65
	0	0	0	0	0	0
	0	0	4.36	0	8.14	2.12
	0	0	0	0	0	0
NDUFB10P2	0	0	0	0	0	0
PSMA3-AS1	885	797.36	785	673	790.24	790
MTSS1	304.05	307.83	296.75	909.08	919.43	890.78
SLC9A3R2	77	103	50	125	165	194
TRBV22-1	0	0	0	0	0	0
NAA60	838	830	817.01	1027	1083.1	1118
	0	1	0	0	0	0
OR52S1P	0	0	0	0	0	0
	0	0	0	0	0	0
	0	0	0	0	0	0
	0	0	0	0	0	0
MRPS18BP2	0	0	0	0	0	0
	0	0	0	0	0	0
TMCO3	1380.07	1138	1119	2035	2069	2030
RPL7AP39	37.8	35.71	20.23	13.4	24.8	21.62
DHFRP2	0	1	0	3	3	0
NINJ2-AS1	0	0	0	0	0	0
	0	0	0	0	0	0
ELOA-AS1	102.45	77.14	80.79	62.65	69.86	99.22
CDKN2C	701	567	532	507	529	546.87
RNU6-1229P	0	0	0	0	0	0
GHSR	0	0	0	0	0	0
	14.51	17.84	18.68	4.42	6.02	7.39
POLR1G	361.97	293.16	331.02	295.78	373.42	338.73
FUT10	142	113	121	231	232	217
ISOC2	159	173.16	129	242	206	271
	322.95	363.25	374.22	479.35	438.24	487.39
LINC00385	0	0	0	0	0	0
LINC02525	1	3	1	0	1	0
TH2LCRR	0	2	0	0	1	0
UBE2J1	1275	1095	1097	1253	1277	1161
MLST8	425	476	394	556	620	756
E4F1	142	157	105	187	193	253
FLYWCH1P1	0	0	0	0	0	0
RPL38P1	0	0	0	0	0	0
PNKP	440.24	444.69	380.1	440.13	509.37	456.2
BNIP3P40	4	0	1	0	3	1
ETDB	0	0	0	0	0	0
	0	0	0	0	0	0
	0	0	0	0	0	0
HSPA4L	357.51	315.99	336	926.8	836.82	897.52
RNASET2	200	205.11	212	348.78	361	357.03
	0	0	0	0	0	0
GLDC	185	134.02	178	120	162	149
ATP6V0A4	0	1	1	0	0	0
DBH	1624	1615	1330	361	417	467.06
	14	12	2	3	9	4
	202	166	193	185	181	187
	15	7	12	13	15	6
PAICS	5554.02	4778.88	4675	4186.94	4508.93	4383.96
ABCD1P4	0	0	0	0	0	0
KRTAP5-3	0	0	0	0	0	0
KRTAP5-4	0	0	0	0	0	0
RN7SL813P	0	0	0	0	0	0
MDK	1463	1714	1348	3533	4225	4394
RPSAP52	0	1	4	4	1	0
DHX9-AS1	21	13	10	24	12	15.01
	0	0	0	0	0	0
TUBB8P9	0	2	0	0	0	0
	0	0	0	0	0	0
ENDOU	5	6	2	0	0	1
	0	0	0	0	0	0
	0	0	0	0	0	0
ZNF518A	680	659	771.98	873.99	815	902.73
	2	2	1	0	1	2
GRM5P1	0	0	0	0	0	0
OR4C2P	0	0	0	0	0	0
CPSF1P2	0	0	0	0	0	0
	0	0	0	0	0	0
RPSAP43	0	0	1	3	0	0
MBL3P	0	1	0	0	0	0
	0	3	0	0	0	2
ST13P16	0	0	0	0	0	3
RPS3AP23	0	0	0	0	0	0
KYNU	29.64	30.91	26.37	74.58	74.87	83.31
CD8A	48	54	32	29	32	23
RN7SL88P	0	0	0	0	0	0
RN7SL309P	0	0	0	0	0	0
	0	0	0	0	0	0
	0	0	0	0	0	0
MIR596	0	0	0	0	0	0
C21orf58	209	254	176	194	185	200.05
IGBP1P1	0	1	1	1	0	0
DDT	271.82	222.01	213.13	222.61	272.95	276.26
GNL3	2222	2042	2036	1712	2013	1890
INTS6	767.92	675.89	710	1099.73	1115.82	1143
	1	5	3	9	6	0
DUS2	282	230	263	219	314	268
IFIT1P1	1	0	7	2	0	2
KDM5C	4052	3559	3385	3460	3717	3668
ACTL8	7	0	0	0	2	0
	0	0	0	0	0	2
	0	0	0	0	0	0
	0	0	0	0	0	0
COX6CP8	0	0	0	0	0	0
	0	0	0	0	0	0
LINC01847	0	0	0	0	0	0
RN7SL22P	0	0	0	0	0	0
	0	0	0	7	0	1
EIF2AK2	2774	2607.14	2630.99	3972	3819.21	3879.49
Y_RNA	0	0	0	0	0	0
RNU6-702P	0	0	0	0	0	0
RNA5SP331	0	0	0	0	0	0
C8orf82	120	179	151	128	156	166
CAPRIN1	8523	7409	7748	7264	7298	7246
ZNF585B	579.69	589.09	603.2	764.94	763.56	802.52
	1	1	4	0	1	0
	0	0	0	0	0	0
	0	3	0.22	1	2	1
	30	24	7	8	9	15
DERPC	1813.43	1370.81	1560.11	1330.84	1404.19	1321.19
IGLVI-68	0	0	0	0	0	0
	0	0	0	0	0	0
SPI1	3	0	0	0	0	0
RUFY1	789	660	645	584	698	732
PHB2	4925	3838.15	4167.11	3300	3279.72	3250
	2.13	0	0	2	1	1
	2	7	1	11	8	9
KMT5C	93	117	90.27	115	123	126
MAP2K4	869	886	813	1218	1220	1119
	3	1	5	6	6	7
LINC01491	0	0	0	0	0	0
SCARB1	644.22	590.44	609.64	742	778	685
	10.8	5	9	33	26.1	6.12
RSPH10B	2.45	6.67	9.68	12.49	2.2	3.85
PRSS51	0	0	0	1	0	1
	0	0	0	0	0	0
TMEM191A	4	7	1	6	1	2.28
HMGB1P7	0	0	0	0	0	0
	0	0	0	0	0	0
OR7E122P	0	0	0	0	0	0
OR13E1P	0	0	1.15	0	0	2.65
IGHV1OR16-3	0	0	0	0	0	0
RNU6-434P	0	0	0	0	0	0
Y_RNA	0	0	0	0	0	0
SNORA70	0	0	0	0	0	0
RNU6-166P	0	0	0	0	0	0
	0	0	0	0	0	0
Y_RNA	0	0	0	0	0	0
RAB1B	2102	1787.99	1756	1960	2087.99	2100
LINC01029	0	0	0	0	0	0
	0	0	0	0	0	0
COX6B1P1	0	0	0	0	0	0
DNM1P46	0	0	0	0	0	0
MRPS16P3	0	0	0	0	0	0
RAB4B-EGLN2	27.57	9.58	23.9	29.65	36.77	12.46
	0	0	0	0	0	0
KIF26B-AS1	0	0	0	0	0	0
	0	0	0	0	0	0
HNRNPDP1	0	0	0	0	0	0
	6	0	3	1	5	3
	0	0	0	0	0	0
CHRNA1	0	0	3	0	0	0
RPL6P5	0	0	0	0	0	0
MACF1	6846.22	6094	6064.01	7736	7400	7226
TIMM8BP1	0	0	0	0	0	0
OR6C5P	0	0	0	0	0	0
	0	0	0	0	0	0
PDPR	2688.92	2211.09	2177.81	2640.08	2450.44	2533.08
	30	19	17	6	24	18
	0	0	0	0	0	0
	0	0	0	1.69	0	0
	0	1	0	0	1	0
	0	0	0	0	0	0
PSCA	0	0	0	3	0	0
	0	0	0	0	0	0
	0	0	0	0	0	0
	8	9	8	6	5	12
	0	0	0	0	0	0
FAM214B	500	444	466	955	1018	1030
THBS1	835	704	759	656	594	657
	0	0	0	0	0	0
MCFD2	4043.48	3210.54	3258.42	5238.41	5283.91	5338.74
ACP5	11	6	4	5	11	10
	8.78	0	3.06	1.35	4.5	1
MIR450A1	0	0	0	0	0	0
MIRLET7D	0	0	0	0	0	0
MIR365A	0	0	0	0	0	0
MIR101-1	0	0	0	0	0	0
APOA2	0	0	0	0	0	0
GAS6-DT	51.01	37	34.55	61.47	47	40.06
	0	0	0	0	0	0
	0	0	0	0	0	0
SH2D4A	2	0	0	0	0	0
DMTN	319	324	261	159	198	129
LZTS1	144	112	71	174	144	165
Y_RNA	0	0	0	0	0	0
RNU6-57P	0	0	0	0	0	0
MSTO1	777.66	696.29	594.58	684.87	759.73	706.36
	2	5	4	0	2	1
	8	0	1	0	1	1
	0	0	0	0	0	0
NIPA2P4	0	0	0	0	0	0
	1	0	0	0	0	0
[truncated: 60,704 more rows]
